# Supplementary material for: Cold Tolerance and Differential Expression of Cuticular Protein Genes in Sungaya inexpectata Zompro, 1996 (Insecta: Phasmatodea)
Source: Insects. 2026 Jun 8;17(6):604. doi: 10.3390/insects17060604 (PMC13301680; doi:10.3390/insects17060604)
Supplement: Supplementary file 1 [file insects-17-00604-s001.zip]

Archive with 2 entries (2 files):
- SupplementaryFigure .pdf
- SupplementaryTable.pdf
